# Supplementary material for: Risk of Liver Fibrosis Is Associated with More Severe Strokes, Increased Complications with Thrombolysis, and Mortality
Source: J Clin Med. 2023 Jan 2;12(1):356. doi: 10.3390/jcm12010356 (PMC9821417; doi:10.3390/jcm12010356)
Supplement: Supplementary file 1 [file jcm-12-00356-s001.zip]

Archive with 1 entries (1 files):
- jcm-2064031-supplementary.pdf
